# Supplementary material for: Modular organization of enhancer network provides transcriptional robustness in mammalian development
Source: Nucleic Acids Res. 2025 Jan 16;53(2):gkae1323. doi: 10.1093/nar/gkae1323 (PMC11736433; doi:10.1093/nar/gkae1323)
Supplement: gkae1323_Supplemental_Files [file gkae1323_supplemental_files.zip]

Archive with 5 entries (5 files):
- SupplementaryFigures1-8.pdf
- SupplementaryTableS1.xlsx
- SupplementaryTableS2.xlsx
- SupplementaryTableS3.xlsx
- SupplementaryTableS4.xlsx
