# Supplementary material for: Modular organization of enhancer network provides transcriptional robustness in mammalian development
Source: Nucleic Acids Res. 2025 Jan 16;53(2):gkae1323. doi: 10.1093/nar/gkae1323 (PMC11736433; doi:10.1093/nar/gkae1323)
Supplement: gkae1323_Supplemental_Files [file gkae1323_supplemental_files.zip › SupplementaryTableS1.xlsx]

## Sheet: Single-cell datasets
Supplementary Table S1: Data collection. (Highlighted entries indicate data specifically used within the eNet2.0 framework.)
Tissue/Cell type	Reference	Data source
Mouse adult atlas: Prefrontal cortex, Whole brain, Cerebellum, Heart, Liver, Kidney, Large intestine, Small intestine, Testes, Spleen, Thymus, Lung, Bone marrow	Cusanovich DA, et al. Cell. 2018	GSE111586
Cerebral cortex	Chen S, et al. Nat Biotechnol. 2019	GSE126074
Skin	Ma S, et al. Cell. 2020	GSE140203
Spinal cord	Shu M, et al. Dev Cell. 2021	CRA005358
Gut endoderm	Smith RJ, et al. Nat Commun. 2022	GSE168373
Acute and chronic LCMV infection	Pritykin Y, et al. Mol Cell. 2021	GSE164978
Human adult atlas: Adipose, Adrenal, Artery, Colon, Esophagus, Heart, Brain, Islet, Liver, Lung, Mammary, Nerve, Ovary, Pancreas, Skin, Small Intestine, Stomach, Thyroid, Uterus, Vagina	Zhang K, et al. Cell. 2021	GSE184462
Human fetal atlas: Kidney, Muscle, Heart, Lung, Pancreas, Stomach, Intestine, Eye, Cerebrum, Cerebellum, Adrenal, Liver, Placenta, Spleen, Thymus	Domcke S, et al. Science. 2020	GSE149683
MPAL & normal pbmc	Granja JM, et al. Nat Biotechnol. 2019	GSE139369
AD & normal prefrontal cortex	Morabito S, et al. Nat Genet. 2021	GSE174367
CRC & normal colon	Becker WR, et al. Nat Genet. 2022	GSE201349
Coronary artery disease (CAD)	Turner AW, et al. Nat Genet. 2022	GSE175621 and GSE188422
Myocardial infarction (MI) & normal myocardium	Kuppe C, et al. Nature. 2022	https://zenodo.org/record/6578047
TNBC	Zhang Y, et al. Cancer Cell. 2021	GSE169246
K562	Ma S, et al. Cell. 2020	GSE140203
GM12878	Ma S, et al. Cell. 2020	GSE140203
Nonalcoholic Steatohepatitis (NASH)	Xiao Y, et al. Sci Transl Med. 2023	GSE189600
Enteric glial cells	Guyer, Richard A et al. Cell Rep. 2023	GSE184981
Mouse fetal atlas: Eye, ForeBrain, ForeLimb, Heart, HindBrain, MidBrain, Liver, Kidney, Gonad-female, Gonad-male, Intestine, Lung, Pancreas, SpinalCord, Spleen, Stomach	Jiang S, et al. Cell Rep. 2023	Genome Sequence Archive (GSA): CRA003910
Type 2 diabetes & normal pancreas	Wang G, et al. Nat Genet. 2023	GSE169453
Developing human fetal heart at post-conceptional weeks (PCW) 6, 8, and 19	Ameen M, et al. Cell. 2022	GSE181346
Developing human cerebral cortex at PCW 16, 20, 21 and 24	Trevino AE, et al. Cell. 2021	GSE162170

## Sheet: Bulk data
Data type	Cell line	ENCODE accession
Hi-C	GM12878	ENCFF279BZA
	K562	ENCFF266CKI
ATAC-seq	GM12878	ENCFF667MDI
	K562	ENCFF357GNC
DNase-seq	GM12878	ENCFF960FMM
	K562	ENCFF972GVB
H3K4me1 ChIP-seq	GM12878	ENCFF372EXQ
	K562	ENCFF087YCU
H3K27ac ChIP-seq	GM12878	ENCFF087YCU
	K562	ENCFF465GBD
