# Supplementary material for: Modular organization of enhancer network provides transcriptional robustness in mammalian development
Source: Nucleic Acids Res. 2025 Jan 16;53(2):gkae1323. doi: 10.1093/nar/gkae1323 (PMC11736433; doi:10.1093/nar/gkae1323)
Supplement: gkae1323_Supplemental_Files [file gkae1323_supplemental_files.zip › SupplementaryTableS2.xlsx]

## Sheet: Sheet1
Supplementary Table S2: Key words used for the query of tissue/cell type-related GWAS SNPs.
Category	Keywords
Adipose-related GWAS SNPs	Adipo','Body mass index','Type 2 diabetes','Nonalcoholic fatty liver disease'
Adrenal-related GWAS SNPs	Adrenal','Adrenocortical','Corticosterone'
Aorta-related GWAS SNPs	Aorta','Aortic','Tetralogy of Fallot'
Artery-related GWAS SNPs	Artery','Arteries','Arterial','Hypertension'
Bone marrow-related GWAS SNPs	Bone','Aplastic anemia','Osteoporosis','Graft versus host disease','Osteonecrosis','Multiple myeloma','Leukemia'
Breast-related GWAS SNPs	Breast'
Cerebellum-related GWAS SNPs	Cerebellum'
Cerebrum-related GWAS SNPs	Cerebrum','Cerebral','Brain','CerebralCortex','WholeBrain','Lissencephaly','Encephalitis','Microcephaly','Anencephaly'
Colon-related GWAS SNPs	Colon',' Colorectal','Coloboma'
Endometrium-related GWAS SNPs	Endometrial','Endometrium','Endometriosis','Infertility','Adenocarcinoma','Endometritis'
Eye-related GWAS SNPs	Eye','Intraocular','Cataract','Myopia','Ocular'
Frontal cortex-related GWAS SNPs	Frontal cortex','Frontal fibrosing alopecia','Schizophrenia'
Gut-related GWAS SNPs	Gut','Bowel disease','Bowel syndrome'
Heart-related GWAS SNPs	Heart'
Intestine-related GWAS SNPs	Intestine','Colon cancer','Colorectal','Intestinal'
Islet-related GWAS SNPs	Islet','Type 1 diabetes','Insulinoma'
Kidney-related GWAS SNPs	Kidney','Renal cell carcinoma','Nephrolithiasis','End-stage renal disease'
Liver-related GWAS SNPs	Liver','Hepatocellular','Hepatitis'
Lung-related GWAS SNPs	Lung','Pulmonary'
Muscle-related GWAS SNPs	Muscle','Muscular','Myopathy'
Nerve-related GWAS SNPs	Nerve','Palsy'
Ovary-related GWAS SNPs	Ovary','Ovarian'
Pancreas-related GWAS SNPs	Pancreatic'
Placenta-related GWAS SNPs	Placenta','Placental','Preeclampsia','Eclampsia'
Skin-related GWAS SNPs	Skin','Basal cell carcinoma','Dermatitis'
Spleen-related GWAS SNPs	Spleen'
Stomach-related GWAS SNPs	Stomach','Gastric','Esophageal','Esophagus'
Testes-related GWAS SNPs	Testicular'
Thymus-related GWAS SNPs	Thymus'
Thyroid-related GWAS SNPs	Thyroid','Graves'
Uterus-related GWAS SNPs	Uterus'
Vagina-related GWAS SNPs	Vagina'
