# Supplementary material for: Modular organization of enhancer network provides transcriptional robustness in mammalian development
Source: Nucleic Acids Res. 2025 Jan 16;53(2):gkae1323. doi: 10.1093/nar/gkae1323 (PMC11736433; doi:10.1093/nar/gkae1323)
Supplement: gkae1323_Supplemental_Files [file gkae1323_supplemental_files.zip › SupplementaryTableS3.xlsx]

## Sheet: Sheet1
Supplementary Table S3: Tissue/cell type-related cell identity and disease genes.
Cell identity genes			Disease genes
CD8 T cell	Brain	Heart	MPAL	AD	T2D
ALDH1A1	NEUROD2	MYH6	LOC107303340	APP	IRS1
BMI1	DLX2	WT1	VHL	HFE	HNF4A
CD34	GFAP	TBX18	KMT2A	MPO	NEUROD1
CD38	OLIG2	FUT4	ANPEP	NOS3	PPP1R3A
CD44	SOX9	KITLG	MPO	PLAU	HNF1B
CD48	ARX	NKX2-5	SET	PSEN1	PAX4
FLT3	DLX6AS-1	ISL1	FLT3	HFE-AS1	AKT2
GATA2	GABA	GATA4	ETV6	MIR146A	ENPP1
GFI1	GAD1	ETV2	WT1	MIR106B	LIPC
MCL1	SLC32A1	KIT	RUNX1	MT-ND1	PDX1
MYB	NPY	ABCG2	BAALC	LOC106694316	HNF1A
PTEN	NXPH1	MESP1	JAK2	MIR34A	SLC2A2
SPI1	SST	BMP4	KIT	MIR29A	KCNJ11
CXCR4	TAC3	ADGRL2	MTHFR	MIR107	WFS1
ABCG2	C1Q	TBX3	CEBPA	MIR29B1	PPARG
CD93	C1QA	TBX4	STMN1	MIR298	GCK
CD244	C1QB	WNT5A	CREBBP	MIR328	GPD2
CDCP1	C1QC	ANKRD1	PBX1	UNC5C	ABCC8
ESAM	CD81	TNNC1	AFF1	AD10	MAPK8IP1
CASP3	HEXB	ADM	GSTM1	AD11	INSR
MECOM	LGMN	ALCAM	CSF3	AD12	TCF7L2
ITGA6	OLFML3	NPPA	DNTT	AD13	RETN
KDR	P2RY12	FGF2	KRAS	AD14	IL6
KIT	SPARC	NPPB	TCF3	AD15	IRS2
PTPRC	TMEM119	TNNI3	ZNF384	AD16	PTPN1
SLAMF1	MRC1	TNNT2	CD34	AD17	SLC30A8
THY1	PF4	NPPC	TAL1	AD5	HMGA1
VCAM1	CD3G	DES	ABCB1	AD6	IGF2BP2
ZBTB16	MS4A4	HAND2	IL3	AD7	MTNR1B
PROM1	FOXP2	HAND1	MLLT3	AD8	LOC126862549
PROCR	TBR1	GATA6	DNMT3A	BACE1	TBC1D4
ITGA3	SATB2	MYL2	MLLT10	BACE1-AS	PRMT7
SOX4	CTIP2	PNMT	HOXA9	BCYRN1	MIR29A
CD164	EMX1	ACTA1	CD7	CDKN2B-AS1	MIR29C
MLLT3	PAX6	CD36	SETD2	MIAT	MIR657
MSI2	CALB1	RBM20	MLLT1	SOX2-OT	SLC2A4
CD59	VIP	VLDLR	GATA1	HAR1A	NIDDM4
AVP	REELIN	ALPK3	IL3RA	LINC01080	CDKAL1
LMO2	NEUROD6	RBM24	CDKN2B	HAR1B	SOCS1
CLEC9A	FEZF2	FABP4	CD22	SNHG3	CDKN2B-AS1
ENG	NR2F2	CKMT2	CSF2	LINC01616	GAS5
HMGA2	BRN2	SPEG	SETBP1	LINC01772	LINC01370
CD33	ROBO2	MYH7B	EIF2AK2	LRP1-AS	PVT1
IL7R	CUX2	MYOM2	NUP98	SORL1-AS1	AHI1-DT
ITGA2B	NPAS1	MYOM1	IL2	MIR22	PDZRN3-AS1
KITLG	ROR尾	COX8B	BCR	MIR26B	WFDC21P
MPL	ADCYAP1	PDLIM5	ABCC1	MIR181C	MIR126
MYC	GRIN2B	MYH7	PRAME	MIR128-1	MIR125A
NGFR	DLX1	PLN	MEIS1	MIR210	MIR206
PECAM1		TCAP	GATA2	MIR93	ADIPOQ
ABCB1		SORBS2	MVP	MIRLET7I	LEP
NECTIN1		RYR2	THPO	MIR197	INS
MMRN1		OBSCN	WBP1L	MIR511	SHBG
HOXA3		ACTC1	TAF15	MIR15A	CAPN10
HLF		MYL3	TPMT	MIR320A	WRN
HOXB6		CORO6	KITLG	MIR363	MT-ND1
KCNJ13		PDE4D	RUNX1T1	APOE	GCG
CRYGD		NEXN	PROM1	MAPT	IDE
ELN		MHRT	NCAM1	GRN	SERPINE1
CRHBP		FHL2	CSF3R	VCP	CRP
SPINK2		MYBPC3	CBFB	TNF	APOB
LAPTM4B		TTN	EPO	CSF1R	PPARA
EXD2		GPIHBP1	ABCG2	TF	IAPP
VWF		AQP1	CDA	C10orf55	ADRB3
CLEC3B		DMD	IL7	LOC106694315	DPP4
FAM124B		MFN2	MPL	LOC126860960	NAMPT
KLF1		ASB2	DCK	SERPINA3	RBP4
MEIS1		ART3	DIABLO	PSEN2	ACE
ATP8B4		RRAD	CD8A	ACHE	LPL
CD52		ADPRHL1	CASP8	SNCA	INPPL1
CD38		JPH2	BIRC5	BCHE	IGF1
MME		PYGM	DNMT1	CHAT	ALB
CSF3R		HSPB7	STAT5A	IDE	PPARGC1B
SELL		MYOZ2	CDKN2C	NCSTN	GLP1R
CSF2RB		ENO3	TERF1	CDK5	APOA1
ITGA2B		TRDN	BCL2L1	PSENEN	PPARGC1A
SPINK2		ACTN2	TOP1	BDNF	GHRL
FCER1A		TNNI1	HOXA7	NGF	GYS1
HBD		SMPX	THY1	SORL1	GPT
EGR1		MYL7	CXCR4	APLP2	GIP
SPINK2		TBX20	DNMT3B	APBB1	FABP2
DNTT		TRIM63	CSF1	LRP1	CETP
FAM102A		MB	MIR27A	ADAM10	UCP1
ZNF101		CTGF	MIR331	BACE2	IGFBP1
ACTN1		MYL4	HOTAIRM1	APLP1	LEPR
THAP7		LOX	GAS5	GFAP	RRAD
ABLIM1		CTNNB1	HOTAIR	MME	CCL2
SPINT2		CPT1A	NEAT1	PRNP	HSD11B1
TRMT1		SOX18	CDKN2B-AS1	CYP46A1	SLC2A1
SINHCAF		NOTCH1	LIFR	SYP	UCP2
TCF7		SLN	ABL1	CLU	RBPJ
ARMH1		CSRP3	LIF	TARDBP	BAIAP2L1
PRKCQ-AS1		TXLNB	PML	MAP2	UCP3
MAML2		ATP2A2	TCL1A	DHCR24	PCK2
PIK3IP1		CKM	LYL1	UBQLN1	TNF
APBA2		CKB	NPM1	CASP3	APOC3
ARHGEF18		CXCR4	TLX1	ITM2B	AGTR1
NPAT		IL11RA	KAT6A	GSK3B	LIPE
LEF1-AS1		MITF	CLLU1	HSD17B10	RBPJL
GCSAM		ZFPM2	TAL2	MAOB	EDN1
ITFG2		BDNF	HLF	IL1B	PON1
OXNAD1		GJA5	FLI1	SNCB	PLTP
FOXP1		FMOD	SLC20A1	CHRNA7	PEA15
CCR7		MTTP	FLVCR2	CTSD	HMGCR
NT5E		SLC5A1	TP53	NGFR	PIK3R1
CAMK4		ADIPOQ	RARA	DPYSL2	SELE
RIC3		TRPV1	MLF1	CTSB	PCK1
SPTBN1		HAMP	NOTCH1	SOD1	NOS3
GPR155		SGPL1	MECOM	APBA1	IGFBP3
SNURF		HMGB2	MME	IAPP	AKT1
SELL		STC1	FLVCR1	CDK5R1	ADIPOR1
EIF3L		FGF23	SH3GL1	APBA2	LPA
RACK1		STRN	MRTFA	AGER	ADIPOR2
TRAP1		HEY2	BCL2	PTGS2	LEPQTL1
MYC		ADIPOR1	CHIC2	TTR	NR1H2
PDK1		ADIPOR2	MYH11	MT3	VCAM1
SNED1		PDE1A	NF1	SNCG	VWF
TMEM204		CASQ2	ABL2	SLC1A2	G6PC1
NPM1		TPM1	MYC	DBN1	PDK4
AIF1		NA	ERG	UBB	IGF1R
MLXIP		GJC1	MLLT11	CST3	GCGR
TMEM63A		KCNK3	ARHGEF12	HTT	SOCS3
CEP68		B3GAT1	AFDN	RPS27A	KCNQ1
RPS8		NEFM	RUNX3	NTRK1	PRKAA2
PDE3B			SEPTIN9	HMOX1	MTTP
CA6			RUNX2	GAP43	SLC5A2
SCML4			TCTA	LRRK2	AGT
VIPR1			IKZF1	VLDLR	FABP4
GAS5			BAX	DLG4	PYY
GIMAP2			LMO2	DLST	SREBF1
TPCN1			TLX3	LRP8	SERPINA12
THEM4			IL6ST	MAP1B	IL6-AS1
APEX1			PTPN11	STH	LOC110121472
GPR183			BCL3	CHRM1	LOC126807011
R3HDM4			TCL6	DYRK1A	LOC126859963
LDHB			DLEU1	PIN1	AGER
NELL2			CCND1	CTNNA3	GGT1
CD248			ATM	APBB2	PLAT
SH3YL1			TCL1B	PRKN	LCAT
LRRC75A			BCL11A	GAL	ITLN1
LRRN3			BCL11B	NTRK2	PLIN1
STMN3			U2AF1	HM13	MC4R
FAM117B			PDGFRB	ABCA1	CS
PSIP1			SLC2A1	PARK7	SCD
TNFSF8			NRAS	BLMH	CPT1A
TMEM123			BMI1	APOC1	LPIN1
IGF1R			FOXO4	GRIA1	APOE
DGKA			CTF1	SLC18A3	GNB3
EIF3E			CBFA2T2	PPARG	GCKR
UBQLN2			LMO1	CREB1	PPARD
NDFIP1			TRIM13	VSNL1	NR3C1
CD55			SLC20A2	NEFL	GH1
SMAP2			XPR1	GRIN2B	RARRES2
EPHX2			BCL9	A2M	APLN
LINC01550			KMT2C	TM2D1	ACP1
PASK			PICALM	FPR2	SLC17A5
SNHG29			MLF2	GAPDH	IL18
EXOSC8			ELL	PVALB	CNR1
LEF1			PRDM16	UCHL1	SST
LDLRAP1			RAF1	TSPO	AKR1B1
TXK			BTG1	MAPK8	COG2
PLEKHB1			PBX4	HSPA5	PCBD1
NOG			PBXIP1	APOD	UTS2
BACH2			FOXO3	NEFH	FADS1
SNHG32			BRWD3	COX5A	SLC2A3
BEX4			IRF1	NOS2	GAD2
NOSIP			CASP3	RCAN1	FOXO1
SGSM3			FOXN2	SLC1A3	FGF21
COQ8A			FES	MIR132	AHSG
RASGRP2			HMHB1	SNAP25	IGF2
LMO7			MTCP1	SPPL2A	TRIB3
C1orf162			FGFR1	GALR2	LPXN
FKBP5			STAT3	RELN	SOD1
SERINC5			IDH1	NTF3	APOA2
ARHGAP45			ASXL1	TH	DIO2
MAL			KNL1	CASP6	TLR4
TRABD2A			ARHGAP45	FLOT1	HK2
ATM			CD19	GSK3A	HBA1
RCAN3			CYCS	ADAM17	ANGPTL4
TOMM7			NCKIPSD	CH25H	CPT2
WDR43			ZMYM2	NOTCH1	PRKAA1
EEF2			OSM	GLUL	NR1H4
NOP53			CD38	SLC5A7	MTHFR
CD8A			ABI1	SLC6A3	PTS
CD27			CRLF2	PTGS1	SELP
SOCS3			EGFR	CALB1	TNFRSF1B
TSHZ2			NUP214	CAST	APOC2
CD28			NCOA2	IL1A	NEUROG3
CD3E			ERBB2	CASP1	GHR
CD4			CDKN2A	MIR9-1	APOA4
CD8B			ARID5B	PREP	ADRB2
S1PR1			PMAIP1	GDNF	SIRT1
S100A4			KMT2B	BPTF	LCN2
CD3D			FUS	NOS1	MTOR
CD8A			PRAM1	H2AC18	CST3
CD4			BCL10	CBS	NPY
CD27			TCL4	GALR3	GSK3B
SELL			KMT2D	SERPINE2	GFPT1
CCR7			ZAP70	PEBP1	FOXC2
PASK			BRAF	OGDH	SHC1
MYC			TERT	MAPK1	TXNIP
MAL			TGM6	HTR6	PTPRN
SOCS3			LPP	JUN	TNFRSF1A
LEF1			IDH2	KCNIP3	KCNJ5
NOSIP			NSD1	FURIN	ONECUT1
RCAN3			DDX41	HMGCR	SCARB1
TCF7			BCOR	PTPA	HFE
TSHZ2			DNAJC21	HTR2A	PLA2G7
IL7R			RTEL1	FYN	IL6R
GZMA			INSL6	KLK6	AQP7
CD3D			RTEL1-TNFRSF6B	MAOA	CYP17A1
S100A4			MIR126	HRH3	PDE3B
CD4			MIR34B	SNAP91	AOC3
CD27			MIR204	MAPK8IP1	TFAP2B
CD8A			ERCC6L2	CDKN3	ABCA1
SELL			MIR320A	HSPB8	SELL
GZMK			IRAIN	NEFM	GAD1
KLRB1			UCA1	CP	THBD
IL7R			CCAT1	MAPK10	CCK
TNFSF13B			CCDC26	HSPB6	MSTN
TIMP1			TUG1	JPH4	H6PD
LTB			WT1-AS	PINK1	TTR
TNFRSF4			MEG3	CTRL	IL1B
CD52			MALAT1	APPL1	GRB14
AQP3			TUSC7	MIR124-1	CDKN3
CXCR5			MIR223HG	AKT1	CREB1
B3GAT1			MIR142	QPCT	CD36
			MIR155	CRYAB	MC3R
			MIR21	TFCP2	PNLIP
			MIR223	MAPK14	NRF1
			MIR23A	CHRNB2	F8
			MIR125A	GSTO1	PON2
			MIR22	HTR1A	PRKCB
			MIR335	SOD2	REN
			MIR23B	GBA1	SOD3
			MIR221	SERPINI1	PBX1
			MIR30A	TYROBP	IL10
			MIR15B	C9orf72	MAPK10
			MIR151A	NOTCH3	CXCL10
			MIR34C	CHCHD10	MIF
			MIR130B	LOC106627981	FTO
			MIR324	TREM2	GC
			MIR146A	ATP13A2	CYBA
			MIR222	TRPM7	VEGFA
			MIRLET7B	SQSTM1	ICAM1
			MIR210	SNCAIP	DUSP2
			MIRLET7C	CHMP2B	CPE
			MIR182	FUS	PNPLA3
			MIR128-1	NPC1	FABP3
			MIR424	NHLRC1	BGLAP
			MIR195	ARSA	CP
			MIR130A	SLC25A24	CCN2
			MIR328	TMEM106B	CYP2E1
			MIR199B	SPAST	LMNA
			MIR181C	UBQLN2	ADM
			MIR326	TBK1	POMC
			MIRLET7E	NPC2	CYP3A4
			MIR372	OPTN	CXCL8
			MIR30D	HNRNPA1	MGAM
			MIR27B	ATXN2	SAA1
			MIR451A	TIA1	CYP1A2
			MIR184	ABCA7	STAT3
			MIR374A	HNRNPA2B1	LDLR
			MIR340	ITIH4	DRD2
			MIR367	ATN1	CD63
			MIR302D	CCNF	ALDH2
			MIR128-2	DNMT1	GAL
			MIR147A	DRD2	ESR1
			MIR181A2	MOBP	BCHE
			MIR325	ATXN3	LTA
			HRAS	ATXN1	MMP9
			JAK1	DNAJC5	IL4
			TEK	PCSK1N	CYP2D6
			SF3B1	HTRA1	PRL
			SF3B2	SPG21	NTS
			LRRC56	CSTB	GIPR
			SAMD9L	CYLD	HHEX
			H2AC18	MFSD8	USF1
			KDM4C	JPH3	PTEN
			LUC7L2	PDGFB	ACE2
			MIR17	MT-ATP6	EP300
			CD74	RETREG1	HP
			RHOH	PPP2R2B	NPPB
			CEBPB	GRIA3	SOD2
			SRGN	ANXA11	OPRM1
			PTMA	TRIM9	PTGS2
			TIMP2	EPM2A	ACHE
			EGR1	FMR1	IL17A
				APLNR	AMBP
				CCR5	SPP1
				CXCR4	BSCL2
				MIR659	FOXO3
				COMT	IL1RN
				HSPA4	GPX1
				IL6	SDHB
				ACE	PLIN2
				PON1	CYP19A1
				CYP2D6	CTNNB1
				GLUD2	TGFB1
				TBP	AGPAT2
				ATXN8OS	MPO
				ADH1C	NOS2
				NR4A2	IFNG
				DNAJC13	EPO
				VPS13C	F3
				MIR133B	ABCG1
				PSAP	FGF19
				RFC1	MYD88
				MIR433	CCL5
				PARK10	CDKN2A
				PARK12	MSBP1
				PARK16	IKBKB
				PARK21	FADS2
				NEAT1	GFPT2
				PINK1-AS	IL2
				MAPT-AS1	KNG1
				UCHL1-DT	KL
				LINC01262	NR1H3
				SNHG1	GOT2
				HOTAIR	F2
				MALAT1	PDP1
				PCA3	HGF
				DPY19L2P2	NOS1
				H19	GSTM1
				LINC01734	KRT18
				MIR4422HG	JAZF1
				RNU1-1	SPINK1
				SCOC-AS1	PNPLA2
				UCH1LAS	CDKN2B
				DNAJB6	GPR119
				TNK2	FASN
				ATXN8	AZGP1
				LOC108663987	NFKB1
				LOC108663996	IGF2R
				DDC	MMP2
				SLC18A2	ANXA5
				LRRK1	RPS27A
				PITX3	B2M
				ADORA2A	GPX3
				DRD3	CAMK1D
				FGF20	NAGLU
				DRD1	LNPEP
				NRTN	FGF2
				GCH1	SERPINC1
				SPR	ADRB1
				NDUFS4	LIPG
				CYCS	PDE5A
				VPS35	SERPINF1
				FGF8	ANGPT2
				BAP1	PLIN3
				GPR37	PRKAB2
				HSPA8	TGFBI
				PDYN	IRAK1
				GIGYF2	PTPN2
				SLC6A4	TNFRSF11B
				FBXO7	SP1
				CHM	MAPK8
				HTRA2	CBS
				IREB2	TIMP3
				GAD1	GYS2
				CHCHD2	PRKCD
				PLA2G6	SLC27A1
				STUB1	STX4
				DNAJC6	NOTCH2
				TMEM230	GPD1
				SYNJ1	PRKAB1
				RAB29	BDNF-AS
				VPS26A	HDAC9
				LMX1B	TF
				CUL1	FGB
				EIF4G1	NCOA1
				VPS29	ALOX5AP
				PACRG	CAT
				GRM5	MIR133B
				GFRA1	RAC1
				RAB39B	C5AR2
				RNF19A	CYP11B2
				GAK	AQP9
				MIR331	RPS6KB1
				DBH	C3
				UBE2E3	UMOD
				SIAH1	DGAT1
				POLG	FXN
				RAB10	TG
				MAPK3	CLPS
				NAT2	CNR2
				SEPTIN4	ACACB
				RAB8A	FOXA2
				HCRT	TERT
				AIF1	IL2RA
				RAB7A	APOH
				NNMT	MT2A
				HSPA9	CPQ
				RAB7B	UTS2R
				SNX1	RETNLB
				PPP1R1B	IL1RAP
				ACTB	MYLK
				RAB5A	GOT1
				NTS	KLK1
				CASP9	NDUFS4
				CNR1	LEPROT
				PARL	GPR35
				CCDC62	EXT2
				DRD4	ACACA
				ADORA1	F5
				SNX3	THBS2
				MFN2	F7
				CNTF	DBP
				LMX1A	SCP2
				MFN1	KCNJ15
				DGKQ	CISH
				VDAC1	CSNK2A1
				VPS26B	DNAH8
				TOMM20	PIK3CG
				TMEM175	ADCY1
				NQO1	MTHFD1
				ACMSD	SULT1A3
				ALB	TCF3
				PTRHD1	MAPK14
				CAPN2	SLC6A2
				ZNF746	IL23A
				SYT11	ST3GAL4
				DNM1L	TFAM
				EPHA3	STYX
				IGF2R	MIR21
				DCTN1	HSD11B2
				PAH	PTPRF
				NFE2L2	DMPK
				PTEN	NFYA
				TPH1	SERPINA6
				SLC41A1	TH
				ATG4C	SI
				TAF1	OGT
				FIS1	NPHS1
				SH3GL2	H2AC18
				HIP1R	NR3C2
				WASHC5	IGFBP2
				RIC3	SGK1
				INS	CAPN5
				ELAVL4	FABP12
				SYT12	ESRRA
				MFHAS1	ACSL1
				HSP90AA1	STEAP4
				PPARGC1A	C12orf43
				RAB3A	SORBS1
				BECN1	PRKCA
				TOR1A	MIR199A1
				GSTO2	MIR146A
				RAB11A	IGFBP7
				ARTN	NOX4
				OPA1	SERPINA3
				PDSS2	CYP21A2
				MCCC1	ADORA1
				TAF1L	HTR2A
				ATG5	PCSK2
				LAMP1	MIR223
				WASHC4	PCSK1
				SLC11A2	CCR6
				SNX27	MIR17
				TFAM	MIR155
				CACNA1D	MIR423
				STK39	MIR122
				SFXN5	LINC01672
				ADCYAP1	MIR192
				MBP	GPAM
				MTOR	MIR486-1
				KLF4	MIR144
				GSN	MIR483
				B2M	MIR140
				SAA1	MAPK1
				APOA1	SOD2-OT1
				LYZ	MIR142
				SAA2	SLC5A4
				MEFV	MIR34A
				OSMR	MIR143
				FGA	FOS
				SAA4	MIR30A
				TGFBI	MIR27A
				TNFRSF1A	F9
				NLRP3	MIR210
				APOA2	NFKBIA
				IGKC	MIR28
				IL31RA	MIR33B
				GPNMB	MIR342
				CCND1	SRC
				MAZ	MIR181A1
				RET	MIR22
				NPPB	MIR130B
				APCS	PYGM
				LPA	MIR221
				CRP	MIR133A1
				IGHG1	APOC1
				LECT2	MIR23A
				MYOM2	JAK2
				RBP4	SIK2
				LTF	PRKCZ
				ADRA2B	HSPA4
				CNTN2	MIR148A
				DGUOK	NGF
				DENND3	MIRLET7B
				MEF2C	MIR150
				RAB20	MIR130A
				ST6GAL1	NR0B2
				CHST15	STAT1
				KCTD1	MIR146B
				RIN3	MIR93
				PAMR1	MIR15B
				NFIX	GSR
				COTL1	LINC02605
					ESR2
					CD40
					TSC2
					MIR193B
					HSP90AA1
					ATM
					MIR145
					HRAS
					ICOSLG
					MIR378A
					MIR335
					TAC1
					MIR196A1
					MYOD1
					MIRLET7D
					MIR20A
					FOXM1
					SNAP23
					MIR455
					MIR9-1
					MIRLET7A1
					MIR212
					PIK3CA
					TRE-TTC3-1
					TFAP2A
					CSN1S1
					MB
					CTSB
					MIR532
					RHEB
					PLEK
					MIR19B1
					PDPK1
					SCARB2
					GK
					MIR182
					MOK
					PFKM
					FST
					SCT
					MIR30B
					MIR106B
					ACTB
					MIR30E
					MIR214
					AGTR2
					HSPA1A
					GLO1
					CCL11
					JUN
					MIR382
					HRC
					GAPDH
					MLXIPL
					FNDC5
					POLR2D
					MIR188
					MIR193A
					NLRP3
					PGF
					MIR574
					GUSB
					MIR151A
					MIR23B
					MEF2A
					MAP2K1
					HSPA8
					CCKAR
					CELF1
					DUSP1
					PIK3CB
					RNY3
					AGRP
					SIRT3
					CEBPA
					MIR18A
					TPO
					STAR
					SLC5A1
					ISL1
					FFAR1
					CNTF
					BLOC1S1
					CREBBP
					SYNDIG1
					SH3BP4
					TMPRSS2
					PTPRT
					ZNRF1
					BCAT1
					NR5A2
					PTPRN2
					PDE3A
					PACSIN2
					TNFRSF11A
					SORL1
					MEG3
