# Supplementary material for: Modular organization of enhancer network provides transcriptional robustness in mammalian development
Source: Nucleic Acids Res. 2025 Jan 16;53(2):gkae1323. doi: 10.1093/nar/gkae1323 (PMC11736433; doi:10.1093/nar/gkae1323)
Supplement: gkae1323_Supplemental_Files [file gkae1323_supplemental_files.zip › SupplementaryTableS4.xlsx]

## Sheet: Sheet1
Supplementary Table S4: Characteristics of different types of enhancers.
Characteristics		Ovlp	Module Hub	Network Hub	NonHub
Enhancer activity	Chromatin accessibility	High	High	Middle	Low
	H3K27ac signal	High	High	Middle	Low
	eRNA	High	High	Middle	Low
Network centrality	Degree	High	Middle	High	Low
	Betweenness	Middle	High	Middle	Low
Gene expression	Correlation across single cells	High	High	Middle	Low
	E-P interactions	High	High	Middle	Low
Disease	GWAS SNPs	High	High	Low	Low
